# Supplementary material for: Post-Transformation IGHV-IGHD-IGHJ Mutations in Chronic Lymphocytic Leukemia B Cells: Implications for Mutational Mechanisms and Impact on Clinical Course
Source: Front Oncol. 2021 May 25;11:640731. doi: 10.3389/fonc.2021.640731 (PMC8186829; doi:10.3389/fonc.2021.640731)
Supplement: Supplementary file 5 [file Table_1.xlsx]

## Sheet: Table_1_pre
Samples	Sample date	Age (yrs)	Age at Sample	Gender	Rai stage	Cyrogenetics/FISH	Comments	Flow cytometry Date	CD38	ZAP-70	CLL_MUT	Total starting cells	REPLICATES	reads passing filters	unique sequences	Unique UMI	CDC unique UMI	PSC unique UMI	post_CDC complexity	% non-CDC	% PSC	% PSC excluding CDC
CLL0093	2000	82	61	M	III (2001)	3/23/2003: 13q deletion 52.2% abnormal 12/130 monosomy		1992-01-22	NA	NA	M	100000	4	3789482	558	394842	366783	612	high	7.11	0.15	2.18
CLL0169	1998	36	13	M	I	8/3/2004: 13q deletion 86% abnormal 172/200 monosomic		NA			M	100000	4	1864401	678	356004	323061	3474	high	9.25	0.98	10.55
CLL0189	1997	52	28	M	0	5/7/2004. (all negative)		NA			M	100000	4	991982	535	99320	75687	3917	high	23.79	3.94	16.57
CLL0215	1998	47	24	F	0	2003 - 2016 (abnormal)		2016-11-29	0.0001	0.24	M	200000	8	2340357	753	343961	310939	2286	int	9.6	0.66	6.92
CLL0267	2001	69	49	M	0	na		NA			U	50000	2	2379930	447	91756	81048	3082	low	11.67	3.36	28.78
CLL0276	1999	60	38	M	I	2008 - 2010		1999-06-21	NA	NA	M	200000	8	2044615	658	265184	240973	5901	int	9.13	2.23	24.37
CLL0321	2001	47	27	M	I	10/23/2001: normal		4/30/199	NA	NA	U	50000	2	2385278	531	109878	98952	313	int	9.94	0.28	2.86
CLL0335	2001		-20	M	I	8/22/07 13q					U	50000	2	1030838	829	129794	107884	916	int	16.88	0.71	4.18
CLL0336	2001	72	52	F	IV	4/28/2004 13q deletion 83% abnormal, 166/200 monosomy		1996-10-15	NA	NA	U	50000	2	2579526	733	220312	196117	626	int	10.98	0.28	2.59
CLL0430	2005	60	44	M	I	12/17/2007: 11q deletion 11q22.3 ATM, 9.5% abnormal, 21/221 monosomic. 13q deletion 96.5% abnormal, 193/200 monosomic		2004-10-27	POSITIVE 10/27/2004	NA	U	50000	2	1311593	622	75675	52690	4065	high	30.37	5.37	17.69
CLL0438	2002	47	28	F	0	9/4/2007: 13q deletion, 36/200 homozygous deletion;148/200 monosomy		2002-11-14	NA	NA	M	50000	2	2335500	639	129468	114925	261	int	11.23	0.2	1.79
CLL0493	2003	68	50	M	II	(8/13/2007:13q deletion 91.5% abnormal 29/200, 154/200 monosomic)			NA	NA	U	50000	2	2144756	1025	297597	250985	3929	high	15.66	1.32	8.43
CLL0499	2002	62	43	M	II	6/11/2007: normal		2003-06-16	1.1	96.2	M	100000	4	1812743	634	306133	287125	1258	high	6.21	0.41	6.62
CLL0508	2003	71	53	F	0	4/25/2003: 13q deletion 50% abnormal, 100/200 monosomic		2008-05-08	19.9%; 5.5 MFIR	2.3%; 4 MFIR	M	100000	4	1430103	690	184217	158628	1500	high	13.89	0.81	5.86
CLL0513	2003	43	25	M	0	6/28/2006: 13q deletion, 10.6% abnormal, 22/207 monosomic		2003-06-24	NEGATIVE	NA	M	200000	8	2480477	197	54183	52567	175	low	2.98	0.32	10.83
CLL0614	2017	52	48	F	I	2/21/18: normal, all negative		2008-02-21	0.01	28	U	200000	8	3698702	820	377245	350074	533	int	7.2	0.14	1.96
CLL0625	2004	52	35	M	I	10/20/2004: 11q deletion (11q22.3) ATM, 80% abnormal, 160/200 monosomic		2007-02-08	0.83	NA	U	50000	2	1890921	901	199226	165427	5332	high	16.97	2.68	15.78
CLL0676	2003	52	34	M	0	6/28/2007: trisomy 12, 55% abnormal, 110/200 trisomy		2005-01-12	POSITIVE	NEGATIVE	M	100000	4	1001032	305	136171	130599	495	NA	4.09	0.36	8.88
CLL0702	2010	49	38	M	I	1/10/13: trisomy 12, 86.5% abnormal,		2005-05-15	POSITIVE	NA	U	100000	4	1025814	686	315415	275679	4563	high	12.6	1.45	11.48
CLL0753	2007	69	55	M	I	trisomy 12 (24%abnormal, 48/200 trisomic)		2007-02-01	92.7%; 33.4 MFIR	99.4% 2/7/2021; 10.1 MFIR	U	50000	2	2121471	598	162183	146428	442	high	9.71	0.27	2.81
CLL0780	2005	49	33	M	0	na		2005-06-02	NEGATIVE		U	50000	2	2275856	221	59953	58025	316	low	3.22	0.53	16.39
CLL0827	2008	51	38	M	0	1/11/08: all negative/normal		2006-01-11	POSITIVE	0.05	M	50000	2	1573322	100	18843	18217	40	low	3.32	0.21	6.39
CLL1037	2011	62	52	M	0	3/12/2007: 13q deletion, 11.7% abnormal, 1/223 ;25/223 monosomic		2007-05-11	0.017	0.037	U	100000	1	194772	1	835	835	0	NA	0	0	NA
CLL1046	2007	60	46	M	0	4/2/2007: 13q deletion (13q14.3) 19.5% abnormal, 39/200 monosomic		2007-04-02	7.2%; 15 MFIR	95.5%; 4.8 MFIR	U	50000	2	1564834	754	198248	169597	4840	high	14.45	2.44	16.89
CLL1049	2007	63	49	F	II	na		2007-04-09	12.1%; 17.9 MFIR	29.9%; 3.4 MFIR	M	50000	2	2035393	530	206909	188065	6943	int	9.11	3.36	36.84
CLL1127	2007	60	46	M	0	9/12/2007: 13q deletion (13q14.3), 30% abnormal; monosomic		2007-02-08	NEGATIVE	NEGATIVE	M	200000	8	3938510	613	932744	878277	1366	int	5.84	0.15	2.51
CLL1185	2008	49	36	M	0	2/26/2008: 13q deletion 13q14.3; 61% abnormal; monosomic		2008-02-26	1.2%; 31.1 MFIR	2%; 3.8 MFIR	M	50000	2	2216755	555	157735	138449	11088	high	12.23	7.03	57.49
CLL1189	2008	44	31	F	0	5/14/2007 - none		2008-03-10	4.1%; 20 MFIR	3.1%; 2.9 MFIR	U	50000	2	1203082	595	105412	87504	797	high	16.99	0.76	4.45
CLL1193	2004	60	43	M	0	10/23/2008 13q deletion, 93.5% abnormal ,homozygous deletion		2002	NA	NA	M	100000	4	990654	694	244883	194687	25699	high	20.5	10.49	51.2
CLL1317	2009	78	66	M	I	3/6/2008: 11q deletion, ATM, 23% abnormal, monosomic		2008	NEGATIVE	POSITIVE	U	50000	2	2403621	305	66204	63942	115	int	3.42	0.17	5.08
CLL1379	2009	50	38	F	I	6/30/2009:13q deletion 37% abnormal, 74/200 monosomy		2009-06-16	NA	NA	U	200000	8	2368837	833	272429	235597	2463	high	13.52	0.9	6.69
CLL1429	2005	46	30	M	0	12/11/2009: 13q deletion, 93% abnormal, 186/200 monosomy		2009-10-22	NEGATIVE	NA	M	100000	4	4038	8	1117	979	84	int	12.35	7.52	60.87
CLL1473	2010	42	31	F	0	3/3/2010: 13q deletion, 77.5% abnomal , 155/200 monosomy		-2015	0.0001	0.04	M	50000	2	2094692	671	195753	178917	1112	high	8.6	0.57	6.6
CLL1599	2011	85	75	F	0	na		NA	NA	NA	M	50000	2	1948225	204	53322	50295	868	high	5.68	1.63	28.68
CLL1692	2013	55	47	M	III	4/18/2013: trisomy 12 (53% abnormal,	on date 2/1/12 : CD38 30% + , % of monoclonal B cells, 71% of lymphocytes	2/1/2012 (9/4/2014)	0.01% 2014	15% 2014	U	100000	4	1386990	22	13905	13595	199	low	2.23	1.43	64.19
CLL1702	2012	52	43	M	I	12/16/2011 (not data entered)		2012-01-12		10	U	100000	4	3377179	399	72680	67052	127	int	7.74	0.17	2.26
CLL1752	2012	62	53	F	0	6/25/12: 13q deletion 38.5% abnormal 77/200 hemizygous		2012-06-18	0.17	NA	U	100000	1	869287	23	5229	5133	8	low	1.84	0.15	8.33
CLL1953	2015	55	49	M	II	13q deletion		2015-07-13	NEGATIVE	POSITIVE	U	100000	4	4010009	188	97846	95903	185	int	1.99	0.19	9.52
CLL2085	2016	73	68	F	II	11/11/2016: trisomy 12 60.5% abnormal, monosomy 13, 14q deletion; NOTCH1 mutation		2016-11-11	POSITIVE	POSITIVE (70%)	U	50000	2	2929008	561	174899	115436	52309	NA	34	29.91	87.97
CLL2121	2016	56	51	M	I	7/6/16: 13q deletion 91.5 abnormal, 173/200 heterozygous del, 10/200 homozygous del		2016-07-07	0.0002	0.11	M	50000	2	1935665	63	8182	7696	49	low	5.94	0.6	10.08
CLL2129	2016	62	57	F	0	1/4/2016: 13q deletion, 52% abnormal , 104/200 homozygous del		2016-01-04	NEGATIVE	NEGATIVE	M	50000	2	1412630	87	19433	18737	255	low	3.58	1.31	36.64
CLL2140	2016	65	60	M	0	13qdel			0	NA	M	50000	2	321149	8	1088	820	230	low	24.63	21.14	85.82
CLL2145	2016	74	69	F	I	normal		2013-10-07	NEGATIVE	NA	M	50000	2	1613040	678	244043	222682	789	high	8.75	0.32	3.69
CLL2147	2016	72	67	F	0	(2014) 13q del 17p del , TP53 deletion in 82.5%		2013-12-12	NEGATIVE	NA	M	50000	2	2230490	662	220004	199791	1258	int	9.19	0.57	6.22
CLL2149	2016	60	55	F	IV	13q deletion (2019) 82.5% abnormal		2010-04-27	POSITIVE	NA	U	50000	2	2079217	490	125658	119551	525	int	4.86	0.42	8.6
CLL2154	2016	83	78	F	0	13q deletion 75% abnormal heterozygous deletion 60% homozygous deletion 15%		2015-09-10	0.0001	0.07	M	50000	2	2973726	185	45688	44046	320	low	3.59	0.7	19.49
CLL2171	2017	54	50	M	0	na		2016-12-15	0.13	NEGATIVE	M	50000	2	1841643	69	13783	13334	39	low	3.26	0.28	8.69
JB-0008	2011	90	85	M	0	10/28/2011: normal		2009-03-20	NEGATIVE	NA	M	100000	1	4991814	659	543896	527604	2387	int	3	0.44	14.65
JB-0012	2011	77	67	M	II	5/11/2011: normal		2011-05-11	NEGATIVE	NA	U	100000	1	6947271	740	884336	837869	5015	high	5.25	0.57	10.79
JB-0017	2005	63	47	F	I	12/3/2002: 72% heterozygous 13q deletion		N/A	NA	NA	M	100000	1	4387672	888	562690	534110	607	high	5.08	0.11	2.12
JB-0018	2011	78	68	F	I	12/16/2011: 24% heterozygous 13q deletion		2011-03-10	NEGATIVE	NA	M	100000	1	319956	98	52521	51343	142	int	2.24	0.27	12.05
JB-0024	2011	80	70	F	0	7/16/2013: 82% heterozygous 13q deletion		2001-05-30	NEGATIVE	NA	M	100000	1	3548958	524	1633215	1581048	997	high	3.19	0.06	1.91
JB-NC1	2012	62	53	F	1	6/5/2012: normal		2012-06-05	0.4	0.619	U	175000	7	453079	412	167140	155611	305	int	6.9	0.18	2.65
JB-NC10	2015	43	37	F	0	12/2/2014: 78% trisomy 12, 40.5% heterozygous 11q deletion		2014-12-02	0.18	0.708	U	200000	8	6246340	1165	2568976	2278807	95879	int	11.3	3.73	33.04
JB-NC2	2013	52	44	M	I	10/23/2012: 35% heterozygous 11q deletion		2012-10-23	NEGATIVE	0.314	U	200000	8	4272073	1027	650259	563021	3778	high	13.42	0.58	4.33
JB-NC3	2013	63	55	F	I	10/3/2013: 65% heterozygous and 16% homozygous 13q deletion		2013-10-02	NEGATIVE	0.011	M	200000	8	1739169	529	846724	790735	3276	int	6.61	0.39	5.85
JB-NC4	2013	51	45	F	0	1/15/2013: normal		2014-07-22	NEGATIVE	NA	U	200000	8	1842032	679	866371	798397	22344	high	7.85	2.58	32.87
JB-NC5	2014	65	58	F	I	2/4/2014: 24% heterozygous and 69.5% homozygous 13q deletion		2015-02-04	NEGATIVE	NA	M	200000	8	1639277	614	684713	630682	1317	high	7.89	0.19	2.44
JB-NC6	2011	78	68	M	I	5/2/2011: 92% heterozygous 13q deletion		2012-11-05	0.88	NA	M	200000	8	2924540	548	1831084	1778116	1992	high	2.89	0.11	3.76
JB-NC7	2010	75	64	M	I	11/23/2020: 12% trisomy 12		2010-11-23	NEGATIVE	0.75	U	200000	8	7808566	216	2835107	2765823	39619	high	2.44	1.4	57.18
JB-NC8	2010	56	51	M	0	9/21/2010: 58% heterozygous 13q deletion		2012-01-13	NEGATIVE	NA	U	200000	8	2377080	211	333027	319036	10635	low	4.2	3.19	76.01
JB-NC9	2014	68	61	M	II	4/10/2014: 7.5% heterozygous 13q deletion, 19% chromosome 14 rearrangement		2014-04-10	NEGATIVE	0.781	M	200000	8	2636319	122	1518140	1508594	1723	high	0.63	0.11	18.05

## Sheet: Sheet2
[subjectid_fish]="CLL0093" OR	[subjectid_fish]="CLL0169" OR	[subjectid_fish]="CLL0189" OR	[subjectid_fish]="CLL0215" OR	[subjectid_fish]="CLL0267" OR	[subjectid_fish]="CLL0276" OR	[subjectid_fish]="CLL0321" OR	[subjectid_fish]="CLL 0335" OR	[subjectid_fish]="CLL0336" OR	[subjectid_fish]="CLL0424" OR	[subjectid_fish]="CLL0430" OR	[subjectid_fish]="CLL0438" OR	[subjectid_fish]="CLL0493" OR	[subjectid_fish]="CLL0499" OR	[subjectid_fish]="CLL0508" OR	[subjectid_fish]="CLL0513" OR	[subjectid_fish]="CLL0614" OR	[subjectid_fish]="CLL0615" OR	[subjectid_fish]="CLL0625" OR	[subjectid_fish]="CLL0676" OR	[subjectid_fish]="CLL0753" OR	[subjectid_fish]="CLL0780" OR	[subjectid_fish]="CLL0827" OR	[subjectid_fish]="CLL1046" OR	[subjectid_fish]="CLL1049" OR	[subjectid_fish]="CLL1185" OR	[subjectid_fish]="CLL1189" OR	[subjectid_fish]="CLL1193" OR	[subjectid_fish]="CLL1301" OR	[subjectid_fish]="CLL1379" OR	[subjectid_fish]="CLL1429" OR	[subjectid_fish]="CLL1473" OR	[subjectid_fish]="CLL1599" OR	[subjectid_fish]="CLL1688" OR	[subjectid_fish]="CLL1692" OR	[subjectid_fish]="CLL1702" OR	[subjectid_fish]="CLL1752" OR	[subjectid_fish]="CLL1953" OR	[subjectid_fish]="CLL2113" OR	[subjectid_fish]="CLL2121" OR	[subjectid_fish]="CLL2129" OR	[subjectid_fish]="CLL2133" OR	[subjectid_fish]="CLL2140" OR	[subjectid_fish]="CLL2145" OR	[subjectid_fish]="CLL2147" OR	[subjectid_fish]="CLL2149" OR	[subjectid_fish]="CLL2154" OR	[subjectid_fish]="CLL2171"
