# Supplementary material for: Post-Transformation IGHV-IGHD-IGHJ Mutations in Chronic Lymphocytic Leukemia B Cells: Implications for Mutational Mechanisms and Impact on Clinical Course
Source: Front Oncol. 2021 May 25;11:640731. doi: 10.3389/fonc.2021.640731 (PMC8186829; doi:10.3389/fonc.2021.640731)
Supplement: Supplementary file 6 [file Table_2.xlsx]

## Sheet: baseline_stat
Region	Comparison	P value
CDR	CDC vs DN	1.64e-05
CDR	CDC vs mMem	1.39e-11
CDR	CDC vs MZ	0.233
CDR	CDC vs non productive	1.19e-13
CDR	CDC vs sMem	1.55e-08
CDR	DN vs non productive	1.19e-13
CDR	high vs CDC	1.77e-07
CDR	high vs DN	1.29e-13
CDR	high vs mMem	1.24e-13
CDR	high vs MZ	2.09e-06
CDR	high vs non productive	1.3e-12
CDR	high vs sMem	1.19e-13
CDR	low vs CDC	1.19e-13
CDR	low vs DN	1.29e-13
CDR	low vs high	1.26e-05
CDR	low vs mMem	1.28e-13
CDR	low vs MZ	1.24e-13
CDR	low vs non productive	5.13e-07
CDR	low vs sMem	1.2e-13
CDR	mMem vs DN	1.83e-05
CDR	mMem vs MZ	1.94e-13
CDR	mMem vs non productive	1.19e-13
CDR	mMem vs sMem	0.051
CDR	MZ vs DN	8.68e-08
CDR	MZ vs non productive	1.19e-13
CDR	sMem vs DN	0.013
CDR	sMem vs MZ	1.26e-11
CDR	sMem vs non productive	1.19e-13
FR	CDC vs DN	0.268
FR	CDC vs mMem	0.49
FR	CDC vs MZ	4.59e-06
FR	CDC vs non productive	1.19e-13
FR	CDC vs sMem	0.233
FR	DN vs non productive	1.19e-13
FR	high vs CDC	1.19e-13
FR	high vs DN	1.19e-13
FR	high vs mMem	1.19e-13
FR	high vs MZ	1.19e-13
FR	high vs non productive	0.024
FR	high vs sMem	1.19e-13
FR	low vs CDC	1.19e-13
FR	low vs DN	1.19e-13
FR	low vs high	0.03
FR	low vs mMem	1.19e-13
FR	low vs MZ	1.19e-13
FR	low vs non productive	5.31e-05
FR	low vs sMem	1.19e-13
FR	mMem vs DN	0.111
FR	mMem vs MZ	5.06e-10
FR	mMem vs non productive	1.19e-13
FR	mMem vs sMem	0.08
FR	MZ vs DN	7.27e-08
FR	MZ vs non productive	3.26e-13
FR	sMem vs DN	0.421
FR	sMem vs MZ	1.96e-07
FR	sMem vs non productive	1.19e-13
